# Supplementary material for: Regulation of lipid droplet size and phospholipid composition by stearoyl-CoA desaturase
Source: J Lipid Res. 2013 Sep;54(9):2504–14. doi: 10.1194/jlr.M039669 (PMC3735947; doi:10.1194/jlr.M039669)
Supplement: Supplemental Data [file supp_M039669_jlr.M039669-3.xlsx]

## Sheet: Sheet1
Table S1. Fatty acid composition.	14:0	15:iso	16:0	17:iso	16:1	18:0 DMA	17D	18:0	18:1(n-9)	18:1(n-7)	18:2	19D	18:3(n-6)	20:3(n-6)	20:4(n-6)	20:4(n-3)	20:5(n-3)		18:1(n-5)	18:3(n-4)	18:4(n-4)	18:4(n-1)	18:5(n-3)		Saturated	PUFA
Total lipids																			Unusual fatty acids detected in fat-6;fat-7
N2	0.0103877	0.0328514	0.0459261	0.0323249	0.010617	0.0156515	0.19803	0.0578301	0.0395935	0.0937202	0.0463678	0.182622	0.0161031	0.0327029	0.0159771	0.0408876	0.128407		-	-	-	-	-		0.129795	0.280446
N2 (SEM)	0.00128722	0.00317976	0.00529759	0.00664073	0.00105868	0.00313493	0.0163196	0.00468702	0.00547168	0.0322946	0.0121755	0.0278164	0.00287205	0.00407349	0.000412611	0.00437712	0.00487967
N2 0.2mM oleate	0.00800941	0.0478868	0.0524812	0.0480753	0.016362	0.0144879	0.0864107	0.0787051	0.0632299	0.093449	0.0476529	0.133469	0.024861	0.0475503	0.0168414	0.0600596	0.154727		-	-	-	-	-		0.153684	0.351692
N2 0.2mM oleate (SEM)	0.00119279	0.00220307	0.00078228	0.00191665	0.00114225	0.00219382	0.0115378	0.00733701	0.00278854	0.00561883	0.00321712	0.0226508	0.00100762	0.00214824	0.00214269	0.00422306	0.00745767
fat-6;fat-7	0.00685403	0.0137274	0.0238384	0.0186984	0.0146495	0.0237558	0.211225	0.23089	-	0.131976	-	0.187278	-	-	-	-	-		0.016659	0.0418864	0.0142815	0.0200596	0.0384717		0.285339	0.114699
fat-6;fat-7 (SEM)	0.00171684	0.00189425	0.00920164	0.00450993	0.00394602	0.000720708	0.00760052	0.0179616		0.0178209		0.0303174							0.00291567	0.0104376	0.00248331	0.0053241	0.00644226
fat-6;fat-7 oleate	0.00970383	0.0273073	0.0373126	0.0310413	0.0314685	0.0108121	0.120302	0.240074	0.00926619	0.138944	0.0056155	0.130237	0.0142051	0.00696905	0.00842223	0.0121784	0.0692854		0.0120353	0.035902	0.00682755	0.0205499	0.0215416		0.297902	0.201497
fat-6;fat-7 oleate (SEM)	0.000510867	0.00192839	0.003313	0.000513047	0.000329601	0.00328489	0.00215027	0.0031389	0.000960401	0.00501912	0.000133499	0.00379812	0.000878342	0.000714666	0.000840313	0.000296219	0.0025123		0.000583481	0.00429099	0.000989473	0.00088859	0.00180819
phosphatidylcholine (PC)
N2	0.00557196	0.0199589	0.0241704	0.0124175	0.00674219	-	0.0846524	0.0178982	0.0235982	0.0829751	0.0652471	0.158444	0.0264806	0.0481454	0.0294144	0.0746866	0.31952		-	-	-	-	-		0.0476405	0.563494
N2 (SEM)	0.000829042	0.000884669	0.0048627	0.00221587	0.000413032		0.00785323	0.00429559	0.00170414	0.0269628	0.0181973	0.0228545	0.00226739	0.00742146	0.000391141	0.0123244	0.0131423
N2 0.2mM oleate	0.00451814	0.0307548	0.0289761	0.0228054	0.00833867	-	0.0385428	0.0224025	0.0218118	0.0728313	0.0538	0.104514	0.026534	0.0497926	0.0248777	0.102681	0.380038		-	-	-	-	-		0.0558967	0.637723
N2 0.2mM oleate (SEM)	0.00026671	0.000164852	0.00175915	0.000314765	0.000336873		0.000381768	0.00033838	0.000310499	0.00370217	0.00196997	0.00180474	0.00255464	0.00112621	0.00114655	0.00335338	0.00302856
fat-6;fat-7	0.00593223	0.0124998	0.0240128	0.0103282	0.0182624	-	0.16662	0.128175	0	0.171749	-	0.257205	-	-	-	-	-		0.0188322	0.0566555	0.0189231	0.0300322	0.0529163		0.15812	0.158527
fat-6;fat-7 (SEM)	0.00323467	0.00202089	0.0188421	0.00159465	0.00720978		0.00886439	0.00988635	0	0.02527		0.0551796							0.00327577	0.00356447	0.00214929	0.0025368	0.00498115
fat-6;fat-7 oleate	0.0062475	0.0176594	0.0284927	0.0166699	0.0274091	-	0.0803876	0.128156	0.00656629	0.183615	0.00634333	0.161032	0.0266821	0.00923596	0.0106099	0.0179018	0.105274		0.0149636	0.03011	0.0105362	0.0162845	0.0289487		0.162897	0.261927
fat-6;fat-7 oleate (SEM)	0.000559145	0.000244421	0.00380837	0.000228789	0.000832455		0.00369144	0.0025323	0.000460025	0.0066188	0.000485136	0.00661708	0.000980384	0.000435535	0.00048364	0.00131746	0.00393571		0.000701957	0.037541	0.0118609	0.0194422	0.0338952
phosphatildylethanolamine (PE)
N2	0.00889757	0.0192885	0.0891777	0.0642982	0.00434514	0.078647	0.108542	0.171974	0.0189166	0.101321	0.0512337	0.140703	0.0107341	0.0298025	0.010353	0.0307906	0.0609739		-	-	-	-	-		0.348697	0.193888
N2 (SEM)	0.00125279	0.000819831	0.00481111	0.0156615	0.000163213	0.0154095	0.0115733	0.0125371	0.000605167	0.0259891	0.00760756	0.0157439	0.00199617	0.0042705	0.00229718	0.00351431	0.00664036
N2 0.2mM oleate	0.00637589	0.0305885	0.100887	0.074859	0.00631994	0.0809929	0.0368023	0.211611	0.0238071	0.100843	0.0578313	0.0919047	0.0144991	0.0378177	0.0102421	0.0406442	0.0698234		-	-	-	-	-		0.399867	0.230858
N2 0.2mM oleate (SEM)	7.58084e-05	0.00277947	0.0107038	0.00297081	0.000572728	0.00125331	0.00140963	0.0118457	0.000591886	0.00386437	0.00365188	0.0066576	0.000520575	0.00396561	0.00140775	0.00712842	0.0144574
fat-6;fat-7	0.00439037	0.00480269	0.040353	0.0176227	0.00658957	0.0393491	0.175637	0.408733	-	0.0689271	-	0.164809	-	-	-	-	-		0.00592482	0.0193294	0.00552905	0.0105167	0.0211104		0.492825	0.0564856
fat-6;fat-7 (SEM)	0.0005725	0.00124397	0.0271714	0.00101635	0.00378352	0.026549	0.020365	0.0322606		0.0304375		0.00707483							0.00519216	0.00777218	0.00490968	0.00470032	0.0102142
fat-6;fat-7 oleate	0.00607407	0.00803064	0.0541294	0.0235338	0.0120778	0.0340719	0.0699601	0.468637	0.00495507	0.0875292	0.00483221	0.0961816	0.0127312	0.00797979	0.00615413	0.0095645	0.0323596		0.00555849	0.0233753	0.00355603	0.0171681	0.0125111		0.562913	0.130232
fat-6;fat-7 oleate (SEM)	0.000680795	9.20445e-05	0.00695201	0.000560929	0.00125671	0.0161635	0.000762317	0.0224502	0.000719439	0.0101602	0.000939922	0.00331671	0.00167194	0.00112772	0.00155696	0.000722271	0.00444603		0.000518066	0.00129778	0.000507416	0.00101966	0.000368999
phosphtidylinsositol (PI)
N2	-	-	0.0446989	0.00982493	0	-	0.00548494	0.310923	0.0149198	0.0736593	0.0125285	0.131342	-	0.00658278	0.0179295	0.0132256	0.358881								0.355622	0.409147
N2 (SEM)			0.0122185	0.00324573	0		0.00261777	0.0217842	0.00445692	0.0289255	0.00620255	0.017633		0.00533627	0.00161835	0.00227091	0.0132124
N2 0.2mM oleate	-	-	0.0463825	0.0146145	0	-	0.00118606	0.291091	0.0168832	0.0672802	0.0127655	0.100333	-	0.0132075	0.0129908	0.0208685	0.402397								0.337474	0.46223
N2 0.2mM oleate (SEM)			0.00852842	0.000421251	0		0.00104913	0.0190835	0.000234163	0.0047319	0.000645648	0.0136925		0.00108321	0.00368168	0.0026483	0.035178
fat-6;fat-7	-	-	0.0537323	0.00112947	0.000694002	-	0.0533721	0.555113	-	0.0987846	-	0.0756485	-	-	-	-	-		0.0105349	0.00876633	0.0250503	-	0.10298		0.608845	0.136797
fat-6;fat-7 (SEM)			0.0385268	0.0019563	0.00120205		0.0114483	0.00845553		0.0260552		0.00997262							0.00933991	0.0076161	0.0242636		0.0288285
fat-6;fat-7 oleate	-	-	0.080486	0	0	-	0.0181463	0.606394	0.0027303	0.055231	-	0.0499084	-	-	-	0.00431127	0.118852		-	-	0.0125392	-	0.0514015		0.68688	0.187104
fat-6;fat-7 oleate (SEM)			0.0319679	0	0		0.00668588	0.0417054	0.00472901	0.00623886		0.000703658				0.00746734	0.0135611				0.00205977		0.0104773
phosphatidylserine (PS)
N2	-	-	0.0595925	0.0418292	0	-	0.0275514	0.328173	0.0275356	0.0651611	0.0314502	0.0424815	-	0.0540858	0.0281753	0.0500396	0.243925								0.387765	0.407676
N2 (SEM)			0.00698709	0.0149698	0		0.00455655	0.0248779	0.00454873	0.0091601	0.0072292	0.0190978		0.00717411	0.00226391	0.00614479	0.0131446
N2 0.2mM oleate	-	-	0.0666747	0.0472709	0	-	0.0109506	0.374896	0.0237924	0.0347752	0.0183076	0.0300145	-	0.0588549	0.0234296	0.0668674	0.231956								0.44157	0.399416
N2 0.2mM oleate (SEM)			0.00488535	0.000621432	0		0.000389215	0.0114684	0.000446552	0.00906055	0.00145414	0.0032255		0.00316946	0.00289418	0.00696818	0.0153015
fat-6;fat-7	-	-	0.0409193	0.00721763	0.00691037	-	0.0868704	0.447881	0	0.155335	-	0.0972317	-	-	-	-	-		0.00517761	0.0562802	0.0153243	0.015795	0.0546823		0.488801	0.142082
fat-6;fat-7 (SEM)			0.024678	0.00639556	0.00604725		0.0215895	0.0764642	0	0.0602051		0.00498479							0.00465927	0.00270188	0.0139982	0.00722752	0.0148583
fat-6;fat-7 oleate	-	-	0.0587831	0.015333	0.00721779	-	0.0372414	0.50699	0.00112436	0.0932779	-	0.0488645	-	0.00888753	0.0121344	0.0159987	0.0969291		-	0.0346344	0.00507011	0.0141837	0.0295954		0.565773	0.217433
fat-6;fat-7 oleate (SEM)			0.0201869	0.00283364	0.00301568		0.00696723	0.0856202	0.00194746	0.0440284		0.00309247		0.00284729	0.00344812	0.00802417	0.0067021			0.00565548	0.00496869	0.00305157	0.00159644
triacylglycerols (TAG)
N2	0.0171193	0.0539921	0.0533442	0.0374975	0.0147155	0.00195929	0.313609	0.033878	0.0609195	0.0762861	0.0277447	0.245181	0.0111254	0.0144956	0.00615145	0.00864861	0.0233329								0.106301	0.0914987
N2 (SEM)	0.00340552	0.00259465	0.00529772	0.00793039	0.00132307	0.000600961	0.0196206	0.00270099	0.00995005	0.0298692	0.00906127	0.0263597	0.0028466	0.00132418	0.00140845	0.00102186	0.00104691
N2 0.2mM oleate	0.0120836	0.0720238	0.0593993	0.0562997	0.0241453	0	0.162807	0.0463496	0.097867	0.0856765	0.0337173	0.215966	0.0231495	0.0355179	0.00603697	0.0208895	0.043256								0.117832	0.162567
N2 0.2mM oleate (SEM)	0.00138248	0.00227829	0.00211686	0.00109367	0.00130176	0	0.00553556	0.00149145	0.00470532	0.00524506	0.00251759	0.012665	0.00100894	0.000181527	0.000310924	0.000348418	0.00126163
fat-6;fat-7	0.0161444	0.0306302	0.0483916	0.0286853	0.0173746	0.013223	0.317569	0.196931	-	0.0782777		0.217624	-	-	-	-	-		0.00535179	-	-	0.00273525			0.27469	0.00273525
fat-6;fat-7 (SEM)	0.0032734	0.00304802	0.0216143	0.00250038	0.00236344	0.00931639	0.0119822	0.017491		0.0139123		0.0161091							0.00134147			0.00273313
fat-6;fat-7 oleate	0.0221888	0.0547829	0.0615592	0.0493751	0.0436485	0.000407111	0.217	0.206282	0.011689	0.107534	0.00257159	0.17791	0.00324885	-	-	-	0.00499835		0.0107205	-	0.00364065	0.00469823			0.290437	0.0191577
fat-6;fat-7 oleate (SEM)	0.00339007	0.00208685	0.00401472	0.00231398	0.000703896	0.000705137	0.0013742	0.00373008	0.00031817	0.00217723	0.000220533	0.00391326	0.000180695				0.000404727		0.000902413		0.000397925	0.000279682
abbreviations	fatty acid nomenclature x:y(n-z) x= # of carbons, y= # of double bonds, n-z = location of terminal double bonds, z carbons from the methyl end
	15:iso	13-methyltetradecanoic acid
	17:iso	15-methylhexanoic acid
	17D	cis-9,10-methylenehexadecanoic acid
	DMA	dimethylacetal
	19D	cis-11,12-methylene octadecanoic acid
	-	not detected (<0.25%)
