# Supplementary material for: Regulation of lipid droplet size and phospholipid composition by stearoyl-CoA desaturase
Source: J Lipid Res. 2013 Sep;54(9):2504–14. doi: 10.1194/jlr.M039669 (PMC3735947; doi:10.1194/jlr.M039669)
Supplement: Supplemental Data [file supp_M039669_jlr.M039669-4.xlsx]

## Sheet: Sheet1
Table S2. Fatty acid composition.	14:0	15:iso	16:0	17:iso	16:1	18:0 DMA	17D	18:0	18:1(n-9)	18:1(n-7)	18:2	19D	18:3(n-6)	20:3(n-6)	20:4(n-6)	20:4(n-3)	20:5(n-3)		18:1(n-5)	18:3(n-4)	18:4(n-4)	18:4(n-1)	18:5(n-3)		Saturated	PUFA
Total lipids																			Unusual fatty acids detected in fat-6;fat-7
N2	0.0103877	0.0328514	0.0459261	0.0323249	0.010617	0.0156515	0.19803	0.0578301	0.0395935	0.0937202	0.0463678	0.182622	0.0161031	0.0327029	0.0159771	0.0408876	0.128407		-	-	-	-	-		0.129795	0.280446
N2 (SEM)	0.00128722	0.00317976	0.00529759	0.00664073	0.00105868	0.00313493	0.0163196	0.00468702	0.00547168	0.0322946	0.0121755	0.0278164	0.00287205	0.00407349	0.000412611	0.00437712	0.00487967
aak-2	0.010052	0.0306301	0.048701	0.0306376	0.0118243	0.0118163	0.215805	0.0506267	0.0333898	0.10275	0.052346	0.169069	0.0156027	0.0303102	0.0142391	0.0383834	0.133817		-	-	-	-	-		0.121196	0.284698
aak-2 (SEM)	0.00110838	0.00214917	0.00349338	0.00199531	0.000509604	0.00293039	0.0042587	0.00381427	0.00180916	0.00786935	0.00347031	0.00528331	0.00172327	0.00156749	9.68757e-06	0.00227853	0.00413219
rsks-1	0.00948855	0.0285744	0.0408142	0.0282886	0.0096421	0.0159379	0.217467	0.0515826	0.0544951	0.0972339	0.0335919	0.209128	0.0100545	0.0431056	0.0345516	0.0238952	0.108859		-	-	-	-	-		0.117823	0.254058
rsks-1 (SEM)	0.00245957	0.00585801	0.000455331	0.000489695	0.00045675	0.0064398	0.0124179	0.00181948	0.00251176	0.00793581	0.000539601	0.0104705	0.00164935	0.00144251	0.000635558	0.000426353	9.80784e-05
daf-2	0.025551	0.0392272	0.0599742	0.025862	0.0469166	0.01183	0.162521	0.0581185	0.0455561	0.138663	0.0525527	0.152411	0.0107321	0.0257809	0.0141814	0.0288274	0.0917373		-	-	-	-	-		0.155474	0.223812
daf-2 (SEM)	0.0024925	0.00418433	0.00743553	0.00290518	0.00282253	0.0030296	0.0138973	0.00543643	0.00576478	0.0168259	0.0106225	0.0226731	0.0011648	0.00100317	0.00127394	0.00219653	0.0119713
fat-6;fat-7	0.00685403	0.0137274	0.0238384	0.0186984	0.0146495	0.0237558	0.211225	0.23089	-	0.131976	-	0.187278	-	-	-	-	-		0.016659	0.0418864	0.0142815	0.0200596	0.0384717		0.285339	0.114699
fat-6;fat-7 (SEM)	0.00171684	0.00189425	0.00920164	0.00450993	0.00394602	0.000720708	0.00760052	0.0179616		0.0178209		0.0303174							0.00291567	0.0104376	0.00248331	0.0053241	0.00644226
aak-2;fat-6;fat-7	0.00874243	0.0168927	0.0189904	0.0162415	0.0132649	0.0337492	0.226148	0.231239	-	0.13391	-	0.19365	-	-	-	-	-		0.0139397	0.0321996	0.0122427	0.0138439	0.0319303		0.292722	0.0902165
aak-2;fat-6;fat-7 (SEM)	0.000981456	0.00227984	0.00221335	0.00116642	0.00179315	0.00101215	0.00541225	0.0121554		0.00661189		0.00312744							0.0022939	0.00220741	0.00180888	0.00183969	0.00326167
rsks-1;fat-6;fat-7	0.00625713	0.0124439	0.0193585	0.0153764	0.0128496	0.0414869	0.219155	0.203843	-	0.128774	-	0.182003	-	-	-	-	-		0.0159033	0.0403294	0.0159496	0.0115764	0.0278672		0.270945	0.0957227
rsks-1:fat-6;fat-7 (SEM)	0.00132261	0.0023611	0.00629143	0.00264113	0.00114445	0.00234122	0.0230876	0.0237404		0.0118946		0.0212097							0.00452036	0.00750332	0.000619721	0.00245051	0.0119329
daf-2;fat-6;fat-7	0.0181672	0.0131456	0.0290893	0.0123291	0.0379866	0.0207818	0.192782	0.236955	-	0.149862	-	0.128198	-	-	-	-	-		0.0280546	0.048443	0.0127952	0.0276858	0.0372079		0.304993	0.126132
daf-2;fat-6;fat-7 (SEM)	0.0037997	0.00198794	0.00417834	0.00250917	0.00422057	0.00226335	0.00245922	0.0139592		0.00791468		0.0131588							0.00200111	0.00100819	0.000719652	0.0012552	0.0024572
phosphatidylcholine (PC)
N2	0.00557196	0.0199589	0.0241704	0.0124175	0.00674219	-	0.0846524	0.0178982	0.0235982	0.0829751	0.0652471	0.158444	0.0264806	0.0481454	0.0294144	0.0746866	0.31952		-	-	-	-	-		0.0476405	0.563494
N2 (SEM)	0.000829042	0.000884669	0.0048627	0.00221587	0.000413032		0.00785323	0.00429559	0.00170414	0.0269628	0.0181973	0.0228545	0.00226739	0.00742146	0.000391141	0.0123244	0.0131423
aak-2	0.00508589	0.018382	0.0240958	0.0109785	0.00812673	-	0.0982977	0.0171352	0.0213323	0.0897421	0.0616183	0.154354	0.0293686	0.0445146	0.0310873	0.0689501	0.316872		-	-	-	-	-		0.0463168	0.552411
aak-2 (SEM)	0.000337372	0.00162731	0.00224014	0.00130091	0.000542294		0.0047984	0.00236838	0.000523148	0.00511268	0.00856156	0.00791512	0.00378017	0.00187838	0.00191032	0.00238697	0.00808062
rsks-1	0.00555734	0.0193385	0.0290499	0.0148808	0.00592928	-	0.0895391	0.0239942	0.0303131	0.0836681	0.0440969	0.170121	0.0205159	0.0689132	0.075942	0.0488679	0.268242		-	-	-	-	-		0.0586015	0.526578
rsks-1 (SEM)	0.0018242	0.00447107	0.00205424	0.000791609	0.000268859		0.00316024	0.00265273	0.00114639	0.00614584	0.00141922	0.0107451	0.00154132	0.00708664	0.00761647	0.00402306	0.00322201
daf-2	0.00955447	0.0204205	0.0266278	0.00960878	0.0264656	-	0.0641678	0.0201272	0.030888	0.129795	0.095254	0.111844	0.0240741	0.0484971	0.0304623	0.0705689	0.267361		-	-	-	-	-		0.0563094	0.536217
daf-2 (SEM)	0.000775388	0.000794041	0.00331363	0.000713743	0.00226326		0.00855173	0.0061041	0.00285385	0.0103271	0.0168087	0.0222216	0.0021641	0.000774643	0.00297832	0.00200041	0.0188425
fat-6;fat-7	0.00593223	0.0124998	0.0240128	0.0103282	0.0182624	-	0.16662	0.128175	-	0.171749	-	0.257205	-	-	-	-	-		0.0188322	0.0566555	0.0189231	0.0300322	0.0529163		0.15812	0.158527
fat-6;fat-7 (SEM)	0.00323467	0.00202089	0.0188421	0.00159465	0.00720978		0.00886439	0.00988635		0.02527		0.0551796							0.00327577	0.00356447	0.00214929	0.0025368	0.00498115
aak-2;fat-6;fat-7	0.00440863	0.009058	0.00970458	0.00686485	0.0155023	-	0.179851	0.140739	-	0.17349	-	0.284045	-	-	-	-	-		0.0156252	0.0583456	0.0193708	0.0271964	0.0515259		0.154852	0.156439
aak-2;fat-6;fat-7 (SEM)	0.00037942	0.00134136	0.000954228	0.000207335	0.00224282		0.0118581	0.00270543		0.00238979		0.0101394							0.00158739	0.00522383	0.00258274	0.00370503	0.00578342
rsks-1;fat-6;fat-7	0.00466877	0.00911623	0.0184825	0.0078817	0.0162478	-	0.165678	0.134994	-	0.194041	-	0.269157	-	-	-	-	-		0.0160175	0.0719606	0.0256118	0.0205724	0.0351758		0.158145	0.153321
rsks-1:fat-6;fat-7 (SEM)	0.00165169	0.00074614	0.00397205	0.00104641	0.00164538		0.0272326	0.0161706		0.0175842		0.0450313							0.00275523	0.0100472	0.00425588	0.00309508	0.00654189
daf-2;fat-6;fat-7	0.00778336	0.00579222	0.0164855	0.00424721	0.0425575	-	0.0969132	0.134326	-	0.213585	-	0.151699	-	-	-	-	-		0.0358408	0.103501	0.0263009	0.0684343	0.0815813		0.158595	0.279817
daf-2;fat-6;fat-7 (SEM)	0.00113515	0.000787551	0.00106514	0.000712263	0.000380972		0.00195763	0.00451324		0.0256385		0.0114011							0.000352432	0.00136898	0.00204996	0.00542979	0.00959424
phosphatildylethanolamine (PE)
N2	0.00889757	0.0192885	0.0891777	0.0642982	0.00434514	0.078647	0.108542	0.171974	0.0189166	0.101321	0.0512337	0.140703	0.0107341	0.0298025	0.010353	0.0307906	0.0609739		-	-	-	-	-		0.348697	0.193888
N2 (SEM)	0.00125279	0.000819831	0.00481111	0.0156615	0.000163213	0.0154095	0.0115733	0.0125371	0.000605167	0.0259891	0.00760756	0.0157439	0.00199617	0.0042705	0.00229718	0.00351431	0.00664036
aak-2	0.00915188	0.019327	0.0872778	0.056678	0.007091	0.0566669	0.104329	0.123592	0.0202952	0.136769	0.068402	0.12837	0.0152967	0.034605	0.0122903	0.0352547	0.0846035		-	-	-	-	-		0.276689	0.250452
aak-2 (SEM)	0.000632856	0.00228156	0.00203933	0.00441262	0.000440456	0.00478177	0.00786242	0.00439257	0.000469187	0.00700429	0.00607205	0.0125637	0.00150005	0.0015622	0.000715123	0.00243617	0.00651683
rsks-1	0.0101389	0.0176606	0.0838065	0.0565408	0.00464393	0.0936593	0.140684	0.168434	0.0179886	0.114772	0.0359057	0.123481	0.00620829	0.0341867	0.0228922	0.0149598	0.0527517		-	-	-	-	-		0.356038	0.166904
rsks-1 (SEM)	0.00203581	0.00324074	0.007097	0.00301188	0.00145477	0.0455779	0.0230887	0.0370969	0.00722806	0.0419787	0.0146155	0.0155404	0.00348127	0.0167386	0.0126234	0.00925533	0.032096
daf-2	0.010104	0.0126948	0.0916271	0.040715	0.0124171	0.0748065	0.0742769	0.18838	0.0177936	0.154867	0.0658548	0.104299	0.00809591	0.0243444	0.0112029	0.0284539	0.0715596		-	-	-	-	-		0.364917	0.209512
daf-2 (SEM)	0.00197533	0.000578018	0.019433	0.000938063	0.000302099	0.0257308	0.0226838	0.0464034	0.00359706	0.0348132	0.0175287	0.0282491	0.00220631	0.00682493	0.00256815	0.0105873	0.0215219
fat-6;fat-7	0.00439037	0.00480269	0.040353	0.0176227	0.00658957	0.0393491	0.175637	0.408733	-	0.0689271	-	0.164809	-	-	-	-	-		0.00592482	0.0193294	0.00552905	0.0105167	0.0211104		0.492825	0.0564856
fat-6;fat-7 (SEM)	0.0005725	0.00124397	0.0271714	0.00101635	0.00378352	0.026549	0.020365	0.0322606		0.0304375		0.00707483							0.00519216	0.00777218	0.00490968	0.00470032	0.0102142
aak-2;fat-6;fat-7	0.00447648	0.00548108	0.0230792	0.0165489	0.00271633	0.102829	0.220321	0.390089	-	0.0295664	-	0.185778	-	-	-	-	-		-	0.00552461	-	0.00378038	0.00636439		0.520474	0.0156694
aak-2;fat-6;fat-7 (SEM)	0.000125427	0.000773555	0.00289234	0.000715868	0.00106478	0.0083512	0.0137073	0.0191525		0.0149426		0.00561793								0.00223666		0.00187992	0.00309617
rsks-1;fat-6;fat-7	0.0049982	0.00464227	0.0358661	0.0173061	0.000460213	0.0947798	0.221038	0.41195	-	0.0110074	-	0.195496	-	-	-	-	-		-	-	-	-	-		0.547594	0
rsks-1:fat-6;fat-7 (SEM)	0.00139929	0.000888817	0.011242	0.00158389	0.000920425	0.0530746	0.0116382	0.0209305		0.0091998		0.0217247
daf-2;fat-6;fat-7	0.00444409	0.00213139	0.0247501	0.0079007	0.022843	0.086741	0.0947014	0.37775	-	0.140166	-	0.0882938	-	-	-	-	-		0.0136196	0.0517753	0.0103916	0.0337103	0.0347721		0.493685	0.130649
daf-2;fat-6;fat-7 (SEM)	0.000584192	0.000450793	0.000574932	0.00129753	0.000526524	0.00477246	0.00456949	0.0234356		0.00271502		0.00918085							0.00100899	0.00186096	0.00114661	0.00289407	0.00434617
phosphtidylinsositol (PI)
N2	-	-	0.0446989	0.00982493	0	-	0.00548494	0.310923	0.0149198	0.0736593	0.0125285	0.131342	-	0.00658278	0.0179295	0.0132256	0.358881		-	-	-	-	-		0.355622	0.409147
N2 (SEM)			0.0122185	0.00324573	0		0.00261777	0.0217842	0.00445692	0.0289255	0.00620255	0.017633		0.00533627	0.00161835	0.00227091	0.0132124
aak-2	-	-	0.0420349	0.00931879	0	-	0.00861883	0.303086	0.0155673	0.0776843	0.0150377	0.117993	-	0.00938807	0.0192725	0.0119585	0.37004		-	-	-	-	-		0.345121	0.425696
aak-2 (SEM)			0.00384859	0.000936982	0		0.00324683	0.0229707	0.00309116	0.00501746	0.00142991	0.00704488		0.00300746	0.00211733	0.00471674	0.0219705
rsks-1	-	-	0.0417776	0.00611104	0	-	0.00881576	0.390745	0.0287276	0.0425205	0.00681175	0.147438	-	0.0117353	0.0425061	0.00346923	0.269342		-	-	-	-	-		0.432523	0.333864
rsks-1 (SEM)			0.00509313	0.00529314	0		0.00796998	0.13421	0.0112133	0.0371057	0.00591788	0.0369312		0.0102597	0.0274582	0.00600888	0.0907606
daf-2	-	-	0.0451061	0.00490761	0	-	0.00851987	0.364761	0.0107109	0.0973121	0.00996318	0.100124	-	0.00578054	0.0198349	0.008503	0.322119		-	-	-	-	-		0.409867	0.3662
daf-2 (SEM)			0.0178694	0.00425865	0		0.00632463	0.102697	0.00478254	0.0193218	0.00863033	0.0278691		0.00505487	0.00347251	0.00789995	0.0998586
fat-6;fat-7	-	-	0.0537323	0.00112947	0.000694002	-	0.0533721	0.555113	-	0.0987846	-	0.0756485	-	-	-	-	-		0.0105349	0.00876633	0.0250503	-	0.10298		0.608845	0.147332
fat-6;fat-7 (SEM)			0.0385268	0.0019563	0.00120205		0.0114483	0.00845553		0.0260552		0.00997262							0.00933991	0.0076161	0.0242636		0.0288285
aak-2;fat-6;fat-7	-	-	0.0329809	0	0	-	0.0499727	0.782783	-	0.020017	-	0.0831219	-	-	-	-	-		-	-	-	-	0.0298777		0.815764	0.0298777
aak-2;fat-6;fat-7 (SEM)			0.00240547	0	0		0.00963359	0.0169828		0.0102841		0.0087889											0.0100465
rsks-1;fat-6;fat-7	-	-	0.0638849	0	0	-	0.0519738	0.761892	-	0.0138957	-	0.0819894	-	-	-	-	-		-	-	-	-	0.0263641		0.825777	0.0263641
rsks-1:fat-6;fat-7 (SEM)			0.0122033	0	0		0.010698	0.046564		0.0184534		0.0209966											0.0441505
daf-2;fat-6;fat-7	-	-	0.027123	0.00234714	0.00696868	-	0.0185983	0.51264	-	0.0866495	-	0.0415885	-	-	-	-	-		0.0224826	0.019793	0.0634631	0.00607169	0.174563		0.539763	0.280302
daf-2;fat-6;fat-7 (SEM)			0.0031688	0.00406536	0.00183365		0.000425522	0.0124308		0.0108378		0.00647551							0.000831105	0.00344112	0.00569821	0.00525843	0.00405429
phosphatidylserine (PS)
N2	-	-	0.0595925	0.0418292	0	-	0.0275514	0.328173	0.0275356	0.0651611	0.0314502	0.0424815	-	0.0540858	0.0281753	0.0500396	0.243925		-	-	-	-	-		0.387765	0.407676
N2 (SEM)			0.00698709	0.0149698	0		0.00455655	0.0248779	0.00454873	0.0091601	0.0072292	0.0190978		0.00717411	0.00226391	0.00614479	0.0131446
aak-2	-	-	0.0676739	0.0383644	0	-	0.0313814	0.303658	0.0272232	0.0535578	0.0297236	0.0586334	-	0.0487779	0.0299093	0.0422805	0.25698		-	-	-	-	-		0.371332	0.407671
aak-2 (SEM)			0.00642014	0.00539452	0		0.00460656	0.0141211	0.0027643	0.00366526	0.00158258	0.00429288		0.00395813	0.00305828	0.00255725	0.0138176
rsks-1	-	-	0.0527824	0.0352555	0	-	0.0338831	0.308327	0.0206334	0.0556207	0.0151063	0.0580834	-	0.0538223	0.0781197	0.0216092	0.264153		-	-	-	-	-		0.36111	0.432811
rsks-1 (SEM)			0.0119454	0.00141923	0		0.00236831	0.0896589	0.00611056	0.0112248	0.00951647	0.00578851		0.0175863	0.017004	0.0147195	0.0530469
daf-2	-	-	0.053933	0.0305412	0.00719701	-	0.0233503	0.349663	0.0225281	0.0919392	0.0369786	0.0370186	-	0.0474057	0.0272026	0.0471303	0.221834		-	-	-	-	-		0.403596	0.380552
daf-2 (SEM)			0.010734	0.00784502	0.00110413		0.00926735	0.0168039	0.00533946	0.0402608	0.00227412	0.00659897		0.00101227	0.000340549	0.00264217	0.0292487
fat-6;fat-7	-	-	0.0409193	0.00721763	0.00691037	-	0.0868704	0.447881	-	0.155335	-	0.0972317	-	-	-	-	-		0.00517761	0.0562802	0.0153243	0.015795	0.0546823		0.488801	0.142082
fat-6;fat-7 (SEM)			0.024678	0.00639556	0.00604725		0.0215895	0.0764642		0.0602051		0.00498479							0.00465927	0.00270188	0.0139982	0.00722752	0.0148583
aak-2;fat-6;fat-7	-	-	0.0291418	0.00895183	0.00626108	-	0.0802616	0.611362	-	0.0598345	-	0.0987331	-	-	-	-	-		-	0.0336148	0.0143905	0.00842804	0.0470454		0.640504	0.103479
aak-2;fat-6;fat-7 (SEM)			0.00770833	0.00386937	0.00326221		0.0178703	0.0208958		0.00521712		0.00310137								0.00612292	0.00259392	0.00129601	0.0110309
rsks-1;fat-6;fat-7	-	-	0.0462217	0.00165872	0.000894409	-	0.117639	0.512814	-	0.128922	-	0.117271	-	-	-	-	-		-	0.0455399	0.00738145	-	0.0216583		0.559035	0.0745796
rsks-1:fat-6;fat-7 (SEM)			0.0141138	0.00331744	0.00178882		0.0337656	0.105584		0.0586859		0.0198572								0.0144687	0.0112879		0.0147952
daf-2;fat-6;fat-7	-	-	0.034423	0.00540639	0.0173958	-	0.0336253	0.550809	-	0.0674561	-	0.0441606	-	-	-	-	-		0.00738668	0.0805273	0.0268417	0.0379887	0.0856946		0.585232	0.231052
daf-2;fat-6;fat-7 (SEM)			0.00855903	0.000951901	0.000827944		0.00144372	0.0182941		0.0122757		0.0022456							0.00203618	0.00549641	0.0037536	0.00382062	0.0155343
triacylglycerols (TAG)
N2	0.0171193	0.0539921	0.0533442	0.0374975	0.0147155	-	0.313609	0.033878	0.0609195	0.0762861	0.0277447	0.245181	0.0111254	0.0144956	0.00615145	0.00864861	0.0233329		-	-	-	-	-		0.104341	0.0914987
N2 (SEM)	0.00340552	0.00259465	0.00529772	0.00793039	0.00132307		0.0196206	0.00270099	0.00995005	0.0298692	0.00906127	0.0263597	0.0028466	0.00132418	0.00140845	0.00102186	0.00104691
aak-2	0.0176094	0.0518691	0.0572575	0.0367182	0.0170984	-	0.309663	0.0260984	0.0502869	0.0906583	0.0382597	0.245859	0.00872973	0.0123813	0.00518519	0.00839571	0.0228339		-	-	-	-	-		0.100965	0.0957855
aak-2 (SEM)	0.000976792	0.00313601	0.00264661	0.00535728	0.00232361		0.0673107	0.000209273	0.00891355	0.0132361	0.00565245	0.0241294	0.000782375	0.0015567	0.0015431	0.0019421	0.00465768
rsks-1	0.013705	0.0410776	0.0411202	0.0314253	0.0127708	-	0.313257	0.0297541	0.0768036	0.0799654	0.0214561	0.277435	0.00767129	0.0160707	0.00890525	0.00519224	0.0204101		-	-	-	-	-		0.0845793	0.0797058
rsks-1 (SEM)	0.00338219	0.00556202	0.00135363	0.00189993	0.00132672		0.00978194	0.000134328	0.00554096	0.011209	0.00394748	0.0155042	0.00153116	0.00360429	0.0021335	0.00138869	0.00509671
daf-2	0.0389502	0.0564603	0.068418	0.0324791	0.0613955	-	0.227458	0.0368091	0.057505	0.125388	0.0338413	0.196631	0.00820777	0.0142629	0.00596811	0.00749664	0.0191892		-	-	-	-	-		0.144177	0.0889659
daf-2 (SEM)	0.00320312	0.00426485	0.00724001	0.00445681	0.00338353		0.0138948	0.00524275	0.00998145	0.0201952	0.00783843	0.0221309	0.00146663	0.000542359	0.00136468	0.000337004	0.00226208
fat-6;fat-7	0.0161444	0.0306302	0.0483916	0.0286853	0.0173746	-	0.317569	0.196931	-	0.0782777	-	0.217624	-	-	-	-	-		0.0138711	0.00535179	-	-	0.00273525		0.261467	0.00808704
fat-6;fat-7 (SEM)	0.0032734	0.00304802	0.0216143	0.00250038	0.00236344		0.0119822	0.017491		0.0139123		0.0161091							0.0056753	0.00134147			0.00273313
aak-2;fat-6;fat-7	0.0200484	0.0377688	0.0372494	0.029379	0.0105688	-	0.33991	0.208959	-	0.0701831	-	0.221004	-	-	-	-	-		0.0115557	0.00516849	-	-	0.00342748		0.266257	0.00859597
aak-2;fat-6;fat-7 (SEM)	0.00360733	0.00438699	0.0046703	0.00227888	0.00202905		0.00381245	0.0118277		0.00730526		0.00391377							0.00293914	0.000570268			0.00143855
rsks-1;fat-6;fat-7	0.0309219	0.0339232	0.0329658	0.0284533	0.0097421	-	0.372191	0.18044	-	0.0605165	-	0.220537	-	-	-	-	-		0.00895885	0.00474376	-	-	-		0.244328	0.00474376
rsks-1:fat-6;fat-7 (SEM)	0.0183886	0.00474755	0.0066511	0.00271605	0.00118092		0.0352617	0.013222		0.00432898		0.0121474							0.000627497	0.00146661
daf-2;fat-6;fat-7	0.0324376	0.0249893	0.037483	0.0204714	0.0414006	-	0.292687	0.207246	-	0.116379	-	0.160978	-	-	-	-	-		0.0303507	0.0137608	0.00255622	0.00663753	0.00880837		0.277166	0.0317629
daf-2;fat-6;fat-7 (SEM)	0.00622265	0.00477237	0.00277799	0.00481469	0.00745725		0.0135238	0.0124363		0.00905883		0.0101144							0.00311526	0.00129369	0.000804011	0.000897662	0.00152747
abbreviations	fatty acid nomenclature x:y(n-z) x= # of carbons, y= # of double bonds, n-z = location of terminal double bonds, z carbons from the methyl end
	15:iso	13-methyltetradecanoic acid
	17:iso	15-methylhexanoic acid
	17D	cis-9,10-methylenehexadecanoic acid
	DMA	dimethylacetal
	19D	cis-11,12-methylene octadecanoic acid
	-	not detected (<0.25%)
