# Supplementary material for: Regulation of lipid droplet size and phospholipid composition by stearoyl-CoA desaturase
Source: J Lipid Res. 2013 Sep;54(9):2504–14. doi: 10.1194/jlr.M039669 (PMC3735947; doi:10.1194/jlr.M039669)
Supplement: Supplemental Data [file supp_M039669_jlr.M039669-5.xlsx]

## Sheet: Table S5
Table S3. Changes in gene expression in fat-6;fat-7 and daf-2; fat-6;fat-7 compared to wild type
Mitochondrial b-oxidation							Peroxisomal b-oxidation
		fold change							fold change
	fat-6;fat-7			daf-2;fat-6;fat-7				fat-6;fat-7			daf-2;fat-6;fat-7
carnitine palmitoyl transferase		SEM			SEM		acyl-CoA oxidase		SEM			SEM
cpt-1	1.14361	0.145905		1.31455	0.146867		acox-1	0.234963	0.529165		2.16118	0.293441
cpt-2	0.921087	0.060839		1.37442	0.0520825		F08A8.4	-3.97624	1.41629		2.52692	0.406689
cpt-4	-13.8195	3.80685		-2.89253	0.180699		F59F4.1	-1.30829	0.837769		2.09707	0.246686
cpt-5	1.80895	0.208892		9.35331	0.729613
cpt-6	1.45664	0.387793		2.2321	0.172036		enoyl-CoA hydratase/ HACD
							ech-8	1.52751	0.216948		3.0087	0.382446
acyl-CoA synthetase							ech-9	-2.10343	3.67727		-3.83946	0.965759
acs-1	-0.990977	0.268887		0.795326	0.0632547		maoc-1	1.6	0.1		2.68323	0.257312
acs-2	1.3594	0.247787		2.80741	0.685041		dhs-28	0.1	0.6		2.12248	0.225053
acyl-CoA dehydrogenase							thiolase
acdh-2	-24.9515	4.40118		-26.0105	3.49364		daf-22	1.77485	0.372013		3.31594	0.579181
acdh-9	-1.94017	0.14343		-1.68736	0.10877
enoyl-CoA hydratase/HACD							Fatty acid binding protein
ech-1	5.05522	1.04884		14.7095	1.29799
ech-3	1.82442	0.199932		2.13397	0.225585		lbp-1	2.78058	0.589452		2.46059	0.19359
ech-7	3.58104	0.287519		4.74493	0.236145		lbp-2	1.72352	0.268665		1.27492	0.100572
hacd-1	3.73658	0.196295		5.19102	0.399425		lbp-3	1.42165	0.0863903		1.36591	0.110857
							lbp-5	-3.10864	0.388204		-1.66831	0.15676
thiolase							lbp-6	-0.254004	0.621388		1.15233	0.106214
F53A2.7	-0.0103225	0.503642		1.37938	0.0796169		lbp-7	1.53134	0.152487		2.50859	0.234794
							lbp-8	-5.867	1.6343		-3.26458	0.806928
	Legend		up 1.5 fold and above
			no change
			down 1.5 fold and below
